# Supplementary material for: Disparate effects of antibiotic-induced microbiome change and enhanced fitness in Daphnia magna
Source: PLoS One. 2020 Jan 3;15(1):e0214833. doi: 10.1371/journal.pone.0214833 (PMC6941804; doi:10.1371/journal.pone.0214833)
Supplement: S1 File — (TXT) [file pone.0214833.s001.txt]

#Euler-lotka 
table<-subset(PGR. Concentration=="0")
table<-subset(PGR. Concentration=="0.01")
table<-subset(PGR. Concentration=="0.1")
table<-subset(PGR. Concentration=="1")
x <- c(table$Day)
 L <- c(table$lx)
 m <- c(table$Mx)
 r.range<- c(0. 5)
 eulerlotka <- function(r) sum(L * m * exp(-r * x)) - 1
 res <- uniroot(f = eulerlotka. interval = r.range. tol = 1e-08.extendInt="yes")
 res$ro
