# Supplementary material for: Disparate effects of antibiotic-induced microbiome change and enhanced fitness in Daphnia magna
Source: PLoS One. 2020 Jan 3;15(1):e0214833. doi: 10.1371/journal.pone.0214833 (PMC6941804; doi:10.1371/journal.pone.0214833)
Supplement: S1 Table — Population growth rate (r) of Daphnia magna in the control and Ciprofloxacin exposure (0.01–1 mg L-1) and the corresponding 95-% confidence interval estimated by bootstrapping. Asterisk indicates significant difference from the control; when the confidence intervals were not overlapping, the difference was considered significant. (XLSX) [file pone.0214833.s002.xlsx]

## Sheet: Sheet1
Ciprofloxacin concentration	r	95-% confidence interval
Control, 0 mg/L	0.257	0.242 – 0.272
0.01 mg/L	0.300*	0.276 – 0.324
0.1 mg/L	0.304*	0.279 – 0.329
1 mg/L	0.296*	0.275 – 0.317
