# Supplementary material for: Disparate effects of antibiotic-induced microbiome change and enhanced fitness in Daphnia magna
Source: PLoS One. 2020 Jan 3;15(1):e0214833. doi: 10.1371/journal.pone.0214833 (PMC6941804; doi:10.1371/journal.pone.0214833)
Supplement: S2 Table — Relative contributions of the ten most common bacterial taxa in the gut microbiota of Daphnia magna exposed to Ciprofloxacin (0.01. 0.1. and 1 mg L-1) and in control (0 mg L-1) as well as the average relative abundance for all treatments. (XLSX) [file pone.0214833.s003.xlsx]

## Sheet: S2 Table
	Taxa	%	Control 0 mg/L	%	0.01 mg/L	%	0. 1 mg/L	%	1 mg/L	%
a) Phyla
	Proteobacteria	74.26	Proteobacteria	76.76	Proteobacteria	81.1	Proteobacteria	65.61	Proteobacteria	72.44
	Actinobacteria	15.16	Bacteroidetes	15.45	Actinobacteria	10.44	Actinobacteria	25.65	Actinobacteria	22.36
	Bacteroidetes	6.86	Actinobacteria	5.16	Bacteroidetes	4.54	Firmicutes	3.4	Bacteroidetes	2.2
	Firmicutes	1.48	Verrucomicrobia	1.15	Verrucomicrobia	2.69	Bacteroidetes	3.1	Firmicutes	1.69
	Verrucomicrobia	1.24	Planctomycetes	0.72	Firmicutes	0.64	Verrucomicrobia	0.9	Planctomycetes	0.35
	Planctomycetes	0.51	Firmicutes	0.52	Planctomycetes	0.22	Planctomycetes	0.71	Acidobacteria	0.24
	Acidobacteria	0.17	Spirochaetae	0.09	Cyanobacteria	0.14	Gemmatimonadetes	0.27	Cyanobacteria	0.18
	Cyanobacteria	0.1	Acidobacteria	0.08	Acidobacteria	0.13	Acidobacteria	0.27	Verrucomicrobia	0.17
	Gemmatimonadetes	0.06	Cyanobacteria	0.08	Deinococcus-Thermus	0.06	Euglenozoa	0.09	Chloroflexi	0.16
	Deinococcus-Thermus	0.04			Euglenozoa	0.05	Cyanobacteria	0.01	Deinococcus-Thermus	0.12
	Total	99.89	Total	100	Total	100	Total	100	Total	99.92
b) Class
	Betaproteobacteria	35.25	Betaproteobacteria	60.26	Betaproteobacteria	56.43	Gammaproteobacteria	43.18	Gammaproteobacteria	52.24
	Gammaproteobacteria	29.21	Cytophagia	14.22	Gammaproteobacteria	16.56	Actinobacteria	24.83	Actinobacteria	20.77
	Actinobacteria	14.54	Gammaproteobacteria	10.64	Actinobacteria	10.19	Betaproteobacteria	12.59	Alphaproteobacteria	16.3
	Alphaproteobacteria	9.57	Alphaproteobacteria	5.83	Alphaproteobacteria	8.11	Alphaproteobacteria	9.15	Betaproteobacteria	3.62
	Cytophagia	5.09	Actinobacteria	5.16	Cytophagia	2.91	Bacilli	2.47	Bacilli	1.26
	Verrucomicrobiae	1.21	Verrucomicrobiae	1.15	Verrucomicrobiae	2.69	Bacteroidia	1.01	Acidimicrobiia	0.96
	Bacilli	1.07	Planctomycetacia	0.72	Sphingobacteriia	0.82	Sphingobacteriia	0.94	Sphingobacteriia	0.94
	Sphingobacteriia	0.83	Sphingobacteriia	0.65	Bacilli	0.56	Verrucomicrobiae	0.9	Bacteroidia	0.62
	Bacteroidia	0.52	Flavobacteriia	0.34	Flavobacteriia	0.5	Planctomycetacia	0.71	Thermoleophilia	0.54
	Planctomycetacia	0.51	Bacilli	0.26	Bacteroidia	0.31	Deltaproteobacteria	0.68	Cytophagia	0.45
	Total	97.8		99.23		99.08		96.46		97.7
c) Order
	Burkholderiales	33.6	Burkholderiales	58.39	Burkholderiales	56.08	Oceanospirillales	21.94	Oceanospirillales	26.72
	Oceanospirillales	15.06	Cytophagales	14.22	Oceanospirillales	8.59	Alteromonadales	13.9	Alteromonadales	20.48
	Alteromonadales	10.41	Oceanospirillales	5.86	Alteromonadales	5.82	Micrococcales	9.64	Rhizobiales	13.78
	Rhizobiales	7.08	Rhizobiales	3.96	Rhizobiales	5.3	Burkholderiales	8.85	Micrococcales	7.37
	Cytophagales	5.09	Alteromonadales	3.58	Propionibacteriales	4.07	Corynebacteriales	7.73	Propionibacteriales	6.8
	Micrococcales	4.89	Propionibacteriales	2.35	Cytophagales	2.91	Propionibacteriales	6.35	Corynebacteriales	5.98
	Propionibacteriales	4.72	Methylophilales	1.73	Corynebacteriales	2.69	Rhizobiales	6.25	Pseudomonadales	3.57
	Corynebacteriales	4.18	Micrococcales	1.27	Verrucomicrobiales	2.69	Pseudomonadales	5.23	Burkholderiales	2.98
	Pseudomonadales	2.69	Corynebacteriales	1.22	Micrococcales	2.43	Methylophilales	3.44	Rhodospirillales	1.22
	Methylophilales	1.4	Verrucomicrobiales	1.15	Sphingomonadales	1.89	Lactobacillales	1.9	Lactobacillales	1.16
	Total	89.13		93.73		92.46		85.22		90.06
d) Family
	Comamonadaceae	32.82	Comamonadaceae	57.84	Comamonadaceae	55.26	Halomonadaceae	21.94	Halomonadaceae	26.72
	Halomonadaceae	15.06	Cytophagaceae	14.17	Halomonadaceae	8.59	Shewanellaceae	13.9	Shewanellaceae	20.48
	Shewanellaceae	10.41	Halomonadaceae	5.86	Shewanellaceae	5.82	Microbacteriaceae	8.65	Bradyrhizobiaceae	10.94
	Cytophagaceae	5.07	Shewanellaceae	3.58	Rhizobiaceae	4.78	Comamonadaceae	7.63	Nocardioidaceae	6.08
	Nocardioidaceae	4.48	Rhizobiaceae	3.33	Nocardioidaceae	3.94	Corynebacteriaceae	6.78	Microbacteriaceae	5.99
	Microbacteriaceae	4.32	Nocardioidaceae	2.26	Cytophagaceae	2.91	Nocardioidaceae	6.27	Corynebacteriaceae	5.82
	Corynebacteriaceae	3.9	Methylophilaceae	1.73	Verrucomicrobiaceae	2.69	Moraxellaceae	5.22	Moraxellaceae	3.57
	Bradyrhizobiaceae	3.57	Microbacteriaceae	1.26	Corynebacteriaceae	2.65	Bradyrhizobiaceae	4.04	Comamonadaceae	2.38
	Rhizobiaceae	3.05	Corynebacteriaceae	1.15	Microbacteriaceae	2.34	Methylophilaceae	3.44	Rhizobiaceae	1.83
	Moraxellaceae	2.68	Verrucomicrobiaceae	1.15	Sphingomonadaceae	1.89	Rhizobiaceae	2.05	Carnobacteriaceae	1.03
	Total	85.36		92.34		90.87		79.91		84.83
e) Genus
	Limnohabitans	26.91	Limnohabitans	52.56	Limnohabitans	46.69	Halomonas	21.94	Halomonas	26.72
	Halomonas	15.06	Leadbetterella	13.95	Halomonas	8.59	Shewanella	13.9	Shewanella	20.48
	Shewanella	10.41	Halomonas	5.86	Shewanella	5.82	Nocardioides	6.22	Bosea	10.94
	Nocardioides	4.21	Hydrogenophaga	3.72	Pseudorhodoferax	5.25	Enhydrobacter	5.22	Nocardioides	5.38
	Leadbetterella	4.11	Shewanella	3.58	Rhizobium	4.78	Corynebacterium_1	5.21	Corynebacterium_1	3.7
	Bosea	3.56	Rhizobium	3.33	Nocardioides	3.69	Lysinimonas	4.61	Enhydrobacter	3.46
	Rhizobium	3.03	Nocardioides	2.16	Luteolibacter	2.69	Bosea	4	Galbitalea	2.55
	Corynebacterium_1	2.61	Methylotenera	1.73	Emticicia	1.94	Pseudorhodoferax	3.64	Lysinimonas	2.38
	Enhydrobacter	2.41	Luteolibacter	1.15	Sphingorhabdus	1.53	Galbitalea	3.61	Lawsonella	2.11
	Pseudorhodoferax	2.3	Reyranella	0.76	Corynebacterium_1	1.46	Methylotenera	3.43	Rhizobium	1.78
	Total	74.61		88.8		82.45		71.78		79.5
