# Supplementary material for: Disparate effects of antibiotic-induced microbiome change and enhanced fitness in Daphnia magna
Source: PLoS One. 2020 Jan 3;15(1):e0214833. doi: 10.1371/journal.pone.0214833 (PMC6941804; doi:10.1371/journal.pone.0214833)
Supplement: S3 Table — Diversity indices were calculated using rarefied OTU data. Information is provided for the samples analyzed during the experiment across the concentrations of Ciprofloxacin (mg L-1) tested (Concentration 0 is the control group) and variables representing the time of exposure as a clutch number, 1 to 4, and day of experiment corresponding to the sampling event. (XLSX) [file pone.0214833.s004.xlsx]

## Sheet: Sheet1
samples	Days	AB_Concentration	Clutch	Reproductive	Somatic	Growth	ORAC	ACE	Chao1	Fisher	Shannon
A1	9	0	1	0	1	1	0.00675786	50.2434	50	14.8453	3.56976
A10	9	0.1	1	1	1	2	0.00575554	22	22	4.95189	2.97425
A11	9	0.1	1	0	0	0	0.00575554	14	14	2.79458	2.3712
A13	9	1	1	0	0	0	0.0122196	29.2882	29	7.09313	3.05708
A14	9	1	1	0	1	1	0.0122196	31.1782	31	7.74628	3.08698
A15	9	1	1	0	0	0	0.0122196	32.2195	32	8.07964	3.08686
A16	9	1	1	1	0	1	0.0122196	28.4356	28.5	6.77337	2.85054
A17	14	0	2	0	0	0	0.00646856	26.418	26	6.1476	3.03998
A18	14	0	2	1	0	1	0.00395672	26	26	6.1476	2.93757
A19	14	0	2	0	0	0	0.00404524	40.3268	39	7.41744	2.62394
A2	9	0	1	0	1	1	0.00675786	52.8286	52.6667	15.2638	3.6538
A20	14	0	2	0	1	1	0.00258047	33.2118	33	8.4175	3.30319
A21	13	0.01	2	0	1	1	0.0193468	19	19	4.10523	2.68228
A22	13	0.01	2	0	1	1	0.00929167	28	28	6.77337	2.96732
A23	13	0.01	2	1	0	1	0.00791388	34.4933	33.375	8.4175	2.83792
A24	13	0.01	2	1	1	2	0.0143201	NA	9	1.62121	2.06733
A25	13	0.1	2	1	0	1	0.0132227	18	18	3.83285	2.71547
A26	13	0.1	2	0	1	1	0.00873178	25	25	5.84165	2.97979
A27	13	0.1	2	1	0	1	0.0132616	24	24	5.54035	2.88722
A28	13	0.1	2	0	0	0	0.00779937	22	22	4.95189	2.83
A29	13	1	2	1	0	1	0.00275325	31	31	7.74628	3.14575
A3	9	0	1	0	1	1	0.00675786	29.7607	29.1429	7.09313	2.54715
A30	13	1	2	1	1	2	0.00878875	NA	7	1.19557	1.84228
A31	13	1	2	0	1	1	0.00698531	29.4014	30	7.09313	2.98658
A32	13	1	2	0	0	0	0.0127708	28.4409	29	6.77337	2.9533
A33	17	0	3	0	0	0	0.00875749	29	29	7.09313	3.20455
A34	17	0	3	0	0	0	0.00667863	43.598	43.2	12.0421	3.40183
A35	17	0	3	0	1	1	0.0157633	45.6598	45.2	12.4291	3.48893
A36	17	0	3	0	0	0	0.0103787	26	26	6.1476	3.08794
A37	16	0.01	3	1	1	2	0.0070547	48.0027	44.5	9.81376	3.07862
A38	16	0.01	3	0	1	1	0.0198427	22.5269	22	4.95189	2.77366
A39	16	0.01	3	0	1	1	0.00609277	30.5431	32	6.45819	2.77199
A4	9	0	1	0	0	0	0.00675786	27.4089	27	6.45819	2.93658
A40	16	0.01	3	1	0	1	0.0204124	18	18	3.83285	2.50162
A41	15	0.1	3	0	0	0	0.00475965	24.3981	24	5.54035	2.84631
A42	15	0.1	3	0	1	1	0.00755803	30.2091	30	7.41744	3.06049
A43	15	0.1	3	0	1	1	0.0110355	30	30	7.41744	3.07009
A44	15	0.1	3	0	1	1	0.0156483	34	34	8.75985	3.25081
A45	16	1	3	1	0	1	0.00113199	32.5094	31.6	7.74628	2.84386
A46	16	1	3	1	1	2	0.0142323	24	24	5.54035	2.83708
A47	16	1	3	0	1	1	0.00875507	26.3029	26	6.1476	2.84896
A48	16	1	3	1	0	1	0.00691468	29.6694	29.3333	7.09313	2.93766
A49	20	0	4	0	0	0	0.0127773	27.5733	27.5	6.45819	2.89635
A5	9	0.01	1	0	0	0	0.00394573	55.3151	62.75	14.4314	3.29284
A50	20	0	4	0	0	0	0.0207193	27.2711	27	6.45819	3.04112
A51	20	0	4	0	0	0	0.00912872	30.2461	30	7.41744	2.98535
A52	20	0	4	0	1	1	0.0124761	43	43	12.0421	3.52445
A53	20	0.01	4	0	1	1	0.00770509	27.2637	27	6.45819	2.97764
A54	20	0.01	4	1	1	2	0.0055394	26	26	6.1476	2.9096
A55	20	0.01	4	0	0	0	0.0063467	36.9027	40	9.10669	2.83448
A56	20	0.01	4	0	1	1	0.00355857	33.6728	32	7.74628	2.82124
A57	20	0.1	4	1	0	1	0.0119365	38.3746	39	10.174	3.44029
A58	20	0.1	4	0	1	1	0.0115164	30.2073	30	7.41744	3.12325
A59	20	0.1	4	0	1	1	0.010269	34.6552	35	8.75985	3.13279
A6	9	0.01	1	0	1	1	0.00394573	38.4883	38.25	10.174	3.31489
A60	20	0.1	4	1	1	2	0.00756155	28	28	6.77337	3.05598
A61	20	1	4	1	1	2	0.00160086	11	11	2.07284	2.24467
A62	20	1	4	0	1	1	0.00307442	25.2903	25	5.84165	3.0163
A63	20	1	4	0	1	1	0.00447015	32.5946	32.3333	8.07964	3.08106
A7	9	0.01	1	0	0	0	0.00394573	47.8521	47.6	13.617	3.45133
A8	9	0.01	1	1	1	2	0.00394573	31.2122	31	7.74628	3.18587
A9	9	0.1	1	0	0	0	0.00575554	29	29	7.09313	3.12355
