# Supplementary material for: Disparate effects of antibiotic-induced microbiome change and enhanced fitness in Daphnia magna
Source: PLoS One. 2020 Jan 3;15(1):e0214833. doi: 10.1371/journal.pone.0214833 (PMC6941804; doi:10.1371/journal.pone.0214833)
Supplement: S4 Table — The positive log2FC values indicate increased relative abundance in the exposed daphnids compared to the controls. Significance presented at false discovery rate of 5% (FDR<0.05) estimated by edgeR package. (XLSX) [file pone.0214833.s005.xlsx]

## Sheet: Sheet1
Genera	log2FC	p values	FDR
Leadbetterella	-6.34	6.6e-23	7.2e-22
Hydrogenophaga	-3.88	2.5e-10	1.4e-09
Pseudorhodoferax	3.76	9.3e-10	3.4e-09
Methylotenera	-2.33	0.0006	0.002
Shewanella	1.49	0.005	0.012
Halomonas	1.16	0.032	0.059
