# Supplementary material for: Disparate effects of antibiotic-induced microbiome change and enhanced fitness in Daphnia magna
Source: PLoS One. 2020 Jan 3;15(1):e0214833. doi: 10.1371/journal.pone.0214833 (PMC6941804; doi:10.1371/journal.pone.0214833)
Supplement: S6 Table — The diversity indices used in the alpha diversity analysis were correlated to variables representing growth and reproduction: Body length of the daphniids at the time of sampling for 16S rRNA gene sequencing, Fecundity rank used in the differential abundance analysis (scored 0 to 3), and Size-specific fecundity calculated using Brood size and Body length. Significant correlations (p < 0.05) are in red. (XLSX) [file pone.0214833.s007.xlsx]

## Sheet: Sheet1
Variable	Fisher's alpha	Chao1	ACE	Shannon
Body length	0.25	-0.01	-0.01	-0.01
Fecundity rank	-0.29	-0.41	-0.42	-0.37
Brood size	-0.24	-0.4	-0.42	-0.37
Size-specific fecundity	-0.28	-0.38	-0.39	-0.37
