# Supplementary material for: Disparate effects of antibiotic-induced microbiome change and enhanced fitness in Daphnia magna
Source: PLoS One. 2020 Jan 3;15(1):e0214833. doi: 10.1371/journal.pone.0214833 (PMC6941804; doi:10.1371/journal.pone.0214833)
Supplement: S7 Table — The ORAC values and diversity indices were assayed in individual daphnids (n = 62). All treatments and time points were included in this analysis. Marginally significant p values are in italics. (XLSX) [file pone.0214833.s008.xlsx]

## Sheet: Sheet1
Diversity index	Chao1	Fisher’s alpha	Shannon-Weiner	ACE
Spearman r	-0.2456	-0.2163	-0.08603	-0.2213
95% confidence interval	-0.4726 to 0.01199	-0.4482 to 0.04289	-0.3354 to 0.1747	-0.4560 to 0.04225
p value	0.0544	0.0913	0.5061	0.0893
