# Supplementary material for: Disparate effects of antibiotic-induced microbiome change and enhanced fitness in Daphnia magna
Source: PLoS One. 2020 Jan 3;15(1):e0214833. doi: 10.1371/journal.pone.0214833 (PMC6941804; doi:10.1371/journal.pone.0214833)
Supplement: S8 Table — The genera positively associated with high growth assayed as increase in body length or fecundity assayed as brood size of D. magna have positive log2FC values. All values reported are significant at false discovery rate of 1%. (FDR<0.01). See also Fig 5. (XLSX) [file pone.0214833.s009.xlsx]

## Sheet: Sheet1
	Genus	log2FC	p values	FDR
Fecundity	Leadbetterella	-3.34	0.0001	0.0008
	Hydrogenophaga	-2.25	0.0007	0.0036
	Bosea	1.63	0.0014	0.005
	Galbitalea	1.36	0.0058	0.0159
Somatic growth	Hydrogenophaga	-2.48	5.7e-06	6.3e-05
	Bosea	1.49	0.008	0.044
